# Supplementary material for: Hairiness: the missing link between pollinators and pollination
Source: PeerJ. 2016 Dec 21;4:e2779. doi: 10.7717/peerj.2779 (PMC5180583; doi:10.7717/peerj.2779)
Supplement: Supplemental Information 2 [file peerj-04-2779-s002.m]

function Mark_4_RegionsBees()
% Request the user to mark 4 regions in all .jpg images in an input
% directory. Regions are defined by drawing polygons in the input image.
% right-button click closes the region. Then use double click at the last
% point to validate the region and pass to the next one. In case of drawing
% error, press CTRL-C to abort the function and run the code again without
% deleting previous results. The program checks if a locations file for the
% current image exists and if so, skips it from the selecting region
% process.
%Typical Example of usage:
%        Mark_4_RegionsBees();
% (c) Gustavo Li�an Cembrano
% IMSE-CNM-CSIC
% linan@imse-cnm.csic.es


clear all;
close all;
clc;


IM_PATH=uigetdir([],'Select Image Folder');

cd(IM_PATH)
DeletePrevious = questdlg('Delete previous regions?','Delete','No');
if(strcmp(DeletePrevious,'Yes'))
    delete('*.mat');
    delete('*.tiff')
elseif(strcmp(DeletePrevious,'Cancel'))
    return;
else
    %Do nothing
end


%Getting File name structure

FileName=dir('*.jpg');
NFiles=length(FileName);

msgstr=sprintf('%d Images Found in directory',NFiles);

h=msgbox(msgstr);
pause(1); delete(h)


for j=1:NFiles
    
    %% Accessing file
    CURRENT_FILE=FileName(j).name;
    OutFileName=strcat(CURRENT_FILE,'_Locations.mat');
    
    %Only going through the loop if file with locations does not exist
    %no need to change j index
    FileExist=exist(OutFileName,'file');
    if(FileExist~=0)
        msgstr=sprintf('%s exists in current path\n Skipping this file',OutFileName);
        h=msgbox(msgstr);
        pause(0.5); delete(h)
    else
        INPUT_IM=imread(CURRENT_FILE);
        
        imshow(INPUT_IM)
        
        Nregions=question();
        
        if Nregions>=1
            %% Marking regions
            h=msgbox('Mark region 1'); pause(0.2); close(h);
            h=impoly; wait(h);
            region1=createMask(h);
            region1=find(region1==1);
        end
        if(Nregions>=2)
            %% Marking regions
            h=msgbox('Mark region 2'); pause(0.2); close(h);
            h=impoly; wait(h);
            region2=createMask(h);
            region2=find(region2==1);
        end
        %% Marking regions
        if(Nregions>=3)
            h=msgbox('Mark region 3'); pause(0.2); close(h);
            h=impoly; wait(h);
            region3=createMask(h);
            region3=find(region3==1);
        end
        %% Marking regions
        if(Nregions==4)
            h=msgbox('Mark region 4'); pause(0.2); close(h);
            h=impoly; wait(h);
            region4=createMask(h);
            region4=find(region4==1);
        end
        %Saving to File. Do not change OutFileName variable
        %as it has to agree with what's defined in the entropy calculation code
        switch Nregions
            case 1   
                save(OutFileName,'region1','-v7.3')
            case 2 
                save(OutFileName,'region1','region2','-v7.3')
            case 3
                save(OutFileName,'region1','region2','region3','-v7.3')
            case 4
                save(OutFileName,'region1','region2','region3','region4','-v7.3')
        end
    end
    
end

close all;

end

function N=question(varargin)
%Preguntamos por algo
N=nargin;

switch N
    case 0,
        prompt={'�How many regions to be marked?'};
        name='Nregions';
    case 1,
        prompt={varargin{1}};
        name='Question box';
end


numlines=1;
defaultanswer={''};
answer=inputdlg(prompt,name,numlines,defaultanswer);
options.Resize='on';
options.WindowStyle='normal';
options.Interpreter='tex';

N=str2double(answer);

end
