# Supplementary material for: Hairiness: the missing link between pollinators and pollination
Source: PeerJ. 2016 Dec 21;4:e2779. doi: 10.7717/peerj.2779 (PMC5180583; doi:10.7717/peerj.2779)
Supplement: Supplemental Information 6 — This dataset includes mean entropy values for 8 body regions and body length measurements for 10 pollinator species. It also includes mean SVD values for Brassica rapaand Actinidia deliciosaand mean pollen load values for Brassica rapa. [file peerj-04-2779-s006.xlsx]

## Sheet: Sheet1
species	pollen_stigma_pak_choi	pollen_load_pak_choi	pollen_stigma_kiwifruit	entropy_abdomen_dorsal	entropy_abdomen_ventral	entropy_face	entropy_front_leg	entropy_head_dorsal	entropy_head_ventral	entropy_thorax_dorsal	entropy_thorax_ventral	body_length
Apis mellifera	123.031	10940	110.25	178.5	160.104	157.056	166.819	134.898	160.851	167.512	160.129	12.0273
Bombus terrestris	236.625	11295	110.375	181.772	177.132	167.241	183.685	176.318	176.56	133.835	154.158	13.692
Calliphora stygia	57.5	6256	NA	160.872	172.823	135.54	169.104	164.665	156.73	157.724	152.831	9.4337
Eristalis tenax	106.636	8183	17	161.475	148.662	143.198	167.84	151.45	139.903	135.312	159.136	12.6027
Helophilus hochstetteri	99	NA	58.9	159.935	138.624	141.317	176.836	160.553	143.814	126.013	141.655	9.73931
Lasioglossum sordidum	30.1429	3800	48.0909	134.916	151.727	131.84	171.823	144.421	139.678	147.168	134.166	5.25198
Leioproctus sp	153.2	8400	73.0909	150.604	153.965	152.595	180.194	145.691	152.42	140.982	158.611	9.20228
Melagyna novaezealandae	16.125	1136	26.4444	131.737	149.953	127.644	174.438	159.725	156.906	138.242	146.046	8.55027
Melanostoma fasciatum	6.36364	417	NA	138.046	129.768	119.842	164.947	143.323	136.974	122.28	127.949	6.02448
Odontomyia sp	61.1176	3321	NA	157.175	162.091	144.065	164.89	167.326	140.371	183.847	168.318	10.2671
